# Supplementary material for: LPS-Induced Mortality in Zebrafish: Preliminary Characterisation of Common Fish Pathogens
Source: Microorganisms. 2023 Aug 31;11(9):2205. doi: 10.3390/microorganisms11092205 (PMC10535040; doi:10.3390/microorganisms11092205)
Supplement: Supplementary file 1 [file microorganisms-11-02205-s001.zip]

Archive with 1 entries (1 files):
- microorganisms-2418495-supplementary.pdf
